# Supplementary material for: Structure of the hyperosmolality-gated calcium-permeable channel OSCA1.2
Source: Nat Commun. 2018 Nov 29;9:5060. doi: 10.1038/s41467-018-07564-5 (PMC6265326; doi:10.1038/s41467-018-07564-5)
Supplement: Supplementary file 2 — Source Data [file 41467_2018_7564_MOESM2_ESM.xlsx]

## Sheet: Supplementary Figure 2a
Supplementary Figure 2a	Uncropped version of the gel
